# Supplementary material for: Expression Pattern of Purinergic Signaling Components in Colorectal Cancer Cells and Differential Cellular Outcomes Induced by Extracellular ATP and Adenosine
Source: Int J Mol Sci. 2021 Oct 25;22(21):11472. doi: 10.3390/ijms222111472 (PMC8583864; doi:10.3390/ijms222111472)
Supplement: Supplementary file 1 [file ijms-22-11472-s001.zip]

Archive with 1 entries (1 files):
- ijms-1432758-supplementary.pdf
